# Supplementary material for: Tumor clusters with divergent inflammation and human retroelement expression determine the clinical outcome of patients with serous ovarian cancer
Source: Mol Oncol. 2025 Jun 10;19(12):3750–68. doi: 10.1002/1878-0261.70067 (PMC12688164; doi:10.1002/1878-0261.70067)
Supplement: Supplementary file 6 — Table S1. (A) Gene panel for NanoString analyses; (B) Interferon regulatory gene signature (IRGS); (C) Primer gene sequences; (D) ERV subfamilies; (E) ERV‐L1 (L1‐ORF2, L1‐5′UTR) analyses of the human genome; (F) The exact nucleotide localizations on each chromosome of the L1‐5′UTR primer pair; (G) The exact nucleotide localizations on each chromosome of the L1‐ORF2 primer pair; (H) Multivariable COX analyses of all phenotypes, including clinical pathological variables; (I) Multivariable COX Triple‐I analyses compared with other tumor clusters. [file MOL2-19-3750-s001.xlsx]

## Sheet: A) Panel_NanoString 
Genes	RefSeq	associated function
CADM1	NM_014333.3	Cell Cycle/Progression
CDKN1A	NM_000389.2	Cell Cycle/Progression
CDKN2A	NM_000077.5	Cell Cycle/Progression
E2F3	NM_001243076.3	Cell Cycle/Progression
EGFR	NM_005228.3	Cell Cycle/Progression
HMOX1	NM_002133.2	Cell Cycle/Progression
IL18	NM_001243211.1	Cell Cycle/Progression
ITGA6	NM_001316306.1	Cell Cycle/Progression
JUN	NM_002228.3	Cell Cycle/Progression
KRAS	NM_004985.3	Cell Cycle/Progression
MYC	NM_002467.3	Cell Cycle/Progression
MYCL	NM_001033081.2	Cell Cycle/Progression
NME1	NM_000269.2	Cell Cycle/Progression
PIK3CA	NM_006218.2	Cell Cycle/Progression
PTEN	NM_000314.6	Cell Cycle/Progression
RAF1	NM_002880.3	Cell Cycle/Progression
SMAD3	NM_005902.3	Cell Cycle/Progression
SPHK2	NM_020126.3	Cell Cycle/Progression
SRPX2	NM_014467.2	Cell Cycle/Progression
TMPRSS4	NM_019894.3	Cell Cycle/Progression
TP53	NM_000546.2	Cell Cycle/Progression
VHL	NM_198156.1	Cell Cycle/Progression
WNT5B	NM_030775.2	Cell Cycle/Progression
ACTG2	NM_001615.3	ECM-Remodeling/EMT
ADAM15	NM_207195.1	ECM-Remodeling/EMT
ADAM17	NM_003183.4	ECM-Remodeling/EMT
ADAM28	NM_014265.4	ECM-Remodeling/EMT
C7	NM_000587.2	ECM-Remodeling/EMT
CDH1	NM_004360.3	ECM-Remodeling/EMT
CDH2	NM_001792.3	ECM-Remodeling/EMT
CDH3	NM_001793.3	ECM-Remodeling/EMT
CHI3L1	NM_001276.2	ECM-Remodeling/EMT
CLDN3	NM_001306.3	ECM-Remodeling/EMT
CLDN4	NM_001305.3	ECM-Remodeling/EMT
CLDN7	NM_001307.3	ECM-Remodeling/EMT
CNN1	NM_001299.4	ECM-Remodeling/EMT
COL4A1	NM_001845.4	ECM-Remodeling/EMT
COL4A2	NM_001846.2	ECM-Remodeling/EMT
COL4A6	NM_001847.2	ECM-Remodeling/EMT
COMP	NM_000095.2	ECM-Remodeling/EMT
DES	NM_001927.4	ECM-Remodeling/EMT
DNM1	NM_004408.4	ECM-Remodeling/EMT
DST	NM_001723.4	ECM-Remodeling/EMT
FLNC	NM_001458.5	ECM-Remodeling/EMT
LAMA3	NM_000227.3	ECM-Remodeling/EMT
MFAP4	NM_002404.1	ECM-Remodeling/EMT
MMP14	NM_004995.2	ECM-Remodeling/EMT
MMP2	NM_004530.2	ECM-Remodeling/EMT
MMP9	NM_004994.2	ECM-Remodeling/EMT
MYH11	NM_001040113.1	ECM-Remodeling/EMT
PCP4	NM_006198.3	ECM-Remodeling/EMT
PDGFRA	NM_006206.6	ECM-Remodeling/EMT
PDGFRB	NM_002609.3	ECM-Remodeling/EMT
PGM5	NM_021965.4	ECM-Remodeling/EMT
PTK2B	NM_004103.3	ECM-Remodeling/EMT
PTTG1	NM_004219.2	ECM-Remodeling/EMT
SFRP2	NM_003013.2	ECM-Remodeling/EMT
SFRP4	NM_003014.2	ECM-Remodeling/EMT
SGCD	NM_000337.6	ECM-Remodeling/EMT
SNAI1	NM_005985.3	ECM-Remodeling/EMT
SNAI2	NM_003068.3	ECM-Remodeling/EMT
SNAI3	NM_178310.1	ECM-Remodeling/EMT
SPP1	NM_000582.2	ECM-Remodeling/EMT
SYNM	NM_145728.3	ECM-Remodeling/EMT
TGFBI	NM_000358.2	ECM-Remodeling/EMT
TWIST1	NM_000474.3	ECM-Remodeling/EMT
TWIST2	NM_001271893.3	ECM-Remodeling/EMT
VIM	NM_003380.2	ECM-Remodeling/EMT
ZEB1	NM_001128128.2	ECM-Remodeling/EMT
ZEB2	NM_001171653.1	ECM-Remodeling/EMT
ADAR	NM_001111.5	Immune/ISG
AIM2	NM_004833.3	Immune/ISG
APOBEC3A	NM_145699.4	Immune/ISG
APOBEC3B	NM_004900.5	Immune/ISG
CCL3	NM_002983.3	Immune/ISG
CCL4	NM_002984.2	Immune/ISG
CD163	NM_004244.4	Immune/ISG
CD4	NM_000616.4	Immune/ISG
CD247	NM_198053.2	Immune/ISG
CD27	NM_001242.4	Immune/ISG
CD274	NM_014143.3	Immune/ISG
CD68	NM_001251.2	Immune/ISG
CD80	NM_005191.3	Immune/ISG
CD8A	NM_001768.6	Immune/ISG
CMKLR1	NM_004072.2	Immune/ISG
CTLA4	NM_005214.3	Immune/ISG
CXCL10	NM_001565.3	Immune/ISG
CXCL11	NM_005409.4	Immune/ISG
CXCL8	NM_000584.3	Immune/ISG
CXCL9	NM_002416.2	Immune/ISG
CXCR4	NM_001008540.1	Immune/ISG
DDX41	NM_016222.4	Immune/ISG
DDX58	NM_014314.4	Immune/ISG
DHX58	NM_024119.3	Immune/ISG
DHX9	NM_001357.5	Immune/ISG
DICER1	NM_030621.4	Immune/ISG
DROSHA	NM_013235.5	Immune/ISG
EOMES	NM_005442.2	Immune/ISG
FOXP3	NM_014009.3	Immune/ISG
GBP1	NM_002053.3	Immune/ISG
GZMB	NM_004131.4	Immune/ISG
HAVCR2	NM_032782.3	Immune/ISG
IFI16	NM_001206567.2	Immune/ISG
IFI27	NM_005532.3	Immune/ISG
IFI35	NM_005533.4	Immune/ISG
IFI44	NM_006417.5	Immune/ISG
IFI44L	NM_006820.4	Immune/ISG
IFI6	NM_002038.4	Immune/ISG
IFIH1	NM_022168.3	Immune/ISG
IFITM1	NM_003641.3	Immune/ISG
IFITM3	NM_021034.3	Immune/ISG
IFNA1	NM_024013.1	Immune/ISG
IFNB1	NM_010510.1	Immune/ISG
IFNE	NM_176891.5	Immune/ISG
IFNG	NM_000619.2	Immune/ISG
IL10	NM_000572.2	Immune/ISG
IL1B	NM_000576.2	Immune/ISG
IL6	NM_000600.3	Immune/ISG
IRF1	NM_002198.2	Immune/ISG
IRF2	NM_002199.3	Immune/ISG
IRF3	NM_001197122.1	Immune/ISG
IRF5	NM_001098627.4	Immune/ISG
IRF7	NM_004029.2	Immune/ISG
IRF8	NM_002163.2	Immune/ISG
IRF9	NM_006084.4	Immune/ISG
ISG15	NM_005101.3	Immune/ISG
ISG20	NM_002201.6	Immune/ISG
KAT5	NM_182710.3	Immune/ISG
KLRC1	NM_002259.3	Immune/ISG
L1CAM	NM_000425.5	Immune/ISG
LAG3	NM_002286.5	Immune/ISG
LAMP1	NM_005561.3	Immune/ISG
MAVS	NM_020746.5	Immune/ISG
MB21D1	NM_138441.2	Immune/ISG
MOV10	NM_020963.5	Immune/ISG
MX1	NM_002462.2	Immune/ISG
MX2	NM_002463.1	Immune/ISG
NCAM1	NM_000615.6	Immune/ISG
NECTIN4	NM_030916.3	Immune/ISG
NFKB1	NM_003998.2	Immune/ISG
NFKB2	NM_002502.2	Immune/ISG
NKG7	NM_005601.3	Immune/ISG
NLRP1	NM_033004.4	Immune/ISG
OAS1	NM_001032409.1	Immune/ISG
OASL	NM_003733.2	Immune/ISG
PDCD1	NM_005018.2	Immune/ISG
PDCD10	NM_007217.4	Immune/ISG
PDCD1LG2	NM_025239.3	Immune/ISG
PRF1	NM_001083116.1	Immune/ISG
PSMB8	NM_004159.4	Immune/ISG
RIF1	NM_018151.5	Immune/ISG
RNASEH1	NM_002936.6	Immune/ISG
RNASEH2A	NM_006397.3	Immune/ISG
RNASEL	NM_021133.4	Immune/ISG
SAA1	NM_000331.6	Immune/ISG
SAMHD1	NM_015474.4	Immune/ISG
SETDB1	NM_001145415.2	Immune/ISG
SETX	NM_015046.7	Immune/ISG
STAT1	NM_007315.3	Immune/ISG
STAT3	NM_003150.3	Immune/ISG
STAU1	NM_017452.4	Immune/ISG
STAU2	NM_001164380.2	Immune/ISG
TACSTD2	NM_002353.3	Immune/ISG
TAP1	NM_000593.5	Immune/ISG
TBK1	NM_013254.2	Immune/ISG
TET2	NM_001127208.3	Immune/ISG
TIGIT	NM_173799.2	Immune/ISG
TLR3	NM_003265.2	Immune/ISG
TLR4	NR_024168.1	Immune/ISG
TLR9	NM_017442.2	Immune/ISG
TMEM173	NM_198282.1	Immune/ISG
TNF	NM_000594.2	Immune/ISG
TREX1	NM_007248.5	Immune/ISG
TRIM22	NM_006074.5	Immune/ISG
TRIM28	NM_005762.3	Immune/ISG
TRIM40	NM_001286633.2	Immune/ISG
VTCN1	NM_001253849.1	Immune/ISG
XRN1	NM_019001.5	Immune/ISG
XRN2	NM_001317960.1	Immune/ISG
YY1	NM_003403.5	Immune/ISG
ZBP1	NM_030776.3	Immune/ISG
ZC3HAV1	NM_020119.4	Immune/ISG
APLP1	NM_001024807.3	tumor phenotype
BMP5	NM_021073.4	tumor phenotype
CD44	NM_000610.4	tumor phenotype
CHGA	NM_001275.4	tumor phenotype
COL17A1	NM_000494.4	tumor phenotype
CRTAC1	NM_018058.7	tumor phenotype
CTSE	NM_001910.4	tumor phenotype
CYP2J2	NM_000775.4	tumor phenotype
DSC3	NM_001941.5	tumor phenotype
EPCAM	NM_002354.3	tumor phenotype
ERBB2	NM_004448.4	tumor phenotype
ERBB3	NM_001982.4	tumor phenotype
ESR1	NM_000125.2	tumor phenotype
ESR2	NM_001437.3	tumor phenotype
FGFR3	NM_022965.2	tumor phenotype
FOXA1	NM_004496.5	tumor phenotype
GATA3	NM_001002295.2	tumor phenotype
GNG4	NM_010317.3	tumor phenotype
GSDMC	NM_031415.3	tumor phenotype
IDO1	NM_002164.6	tumor phenotype
KRT14	NM_000526.5	tumor phenotype
KRT20	NM_019010.3	tumor phenotype
KRT5	NM_000424.4	tumor phenotype
KRT6A	NM_005554.4	tumor phenotype
KRT6B	NM_005555.4	tumor phenotype
KRT6C	NM_173086.5	tumor phenotype
KRT7	NM_005556.4	tumor phenotype
MSI1	NM_002442.4	tumor phenotype
PEG10	NM_015068.3	tumor phenotype
PGR	NM_000926.4	tumor phenotype
PI3	NM_002638.4	tumor phenotype
PLEKHG4B	NM_052909.5	tumor phenotype
PPARG	NM_005037.7	tumor phenotype
RND2	NM_005440.5	tumor phenotype
SHH	NM_000193.4	tumor phenotype
SNX31	NM_152628.4	tumor phenotype
SOX2	NM_003106.2	tumor phenotype
SYP	NM_003179.3	tumor phenotype
TGM1	NM_000359.3	tumor phenotype
TUBB2b	NM_178012.5	tumor phenotype
UPK2	NM_006760.4	tumor phenotype
ACTB	NM_001101.5	reference genes
ALAS1	NM_000688.6	reference genes
ATP5F1B	NM_001686.4	reference genes
B2M	NM_004048.4	reference genes
CFL1	NM_005507.3	reference genes
CYC1	NM_001916.5	reference genes
EIF4A2	NM_001967.4	reference genes
GAPDH	NM_002046.7	reference genes
GUSB	NM_000181.4	reference genes
HMBS	NM_000190.4	reference genes
HNRNPL	NM_001533.3	reference genes
HPRT1	NM_000194.3	reference genes
HSP90AB1	NM_001371238.1	reference genes
MT-ATP6	YP_003024031.1	reference genes
PCBP1	NM_006196.4	reference genes
PGK1	NM_000291.4	reference genes
PPIA	NM_021130.5	reference genes
PUM1	NM_001020658.2	reference genes
RBCK1	NM_006462.6	reference genes
RER1	NM_007033.5	reference genes
RPL13	NM_000977.4	reference genes
RPL29	NM_000992.3	reference genes
RPL37A	NM_000998.5	reference genes
RPLP0	NM_001002.4	reference genes
RPS23	NM_001025.5	reference genes
SDHA	NM_004168.4	reference genes
TBP	NM_003194.5	reference genes
TFRC	NM_003234.4	reference genes
TSFM	NM_001172696.2	reference genes
TMEM199	NM_152464.3	reference genes
TUBB	NM_001293212.2	reference genes
UBB	NM_018955.4	reference genes
UBC	NM_021009.7	reference genes
UBE2D2	NM_003339.3	reference genes
WDR55	NM_017706.5	reference genes
YWHAZ	NM_145690.3	reference genes
RNA18SN5	NR_003286.4	reference genes

## Sheet: B) IRGS genes
Gene List IRGS
ADAR
AIM2
APOBEC3A
APOBEC3B
C7
CCL3
CCL4
CD163
CD247
CD27
CD274
CD4
CD68
CD80
CD8A
CMKLR1
CTLA4
CXCL10
CXCL11
CXCL8
CXCL9
CXCR4
DDX41
DDX58
DHX58
EOMES
FOXP3
GBP1
GSDMC			l
GZMB
HAVCR2
IDO1
IFI16
IFI27
IFI35
IFI44
IFI44L
IFI6
IFIH1
IFITM1
IFITM3
IFNA1
IFNB1
IFNE
IFNG
IL10
IL18
IL1B
IL6
IRF1
IRF2
IRF3
IRF5
IRF7
IRF8
IRF9
ISG15
ISG20
KLRC1
L1CAM
LAG3
LAMP1
MAVS
MB21D1
MOV10
MX1
MX2
MYC
NCAM1
NECTIN4
NFKB1
NFKB2
NKG7
NLRP1
OAS1
OASL
PDCD1
PDCD10
PDCD1LG2
PRF1
PSMB8
SAMHD1
SETDB1
STAT1
STAT3
TAP1
TBK1
TGFBI
TIGIT
TLR3
TLR4
TLR9
TMEM173
TNF
TREX1
VTCN1
YY1
ZBP1
ZC3HAV1
genes in bold are 22 overexpressed genes in Triple-I

## Sheet: C) Primers
gene	TF (5'-3')	BR (5'-3')	reference
ZBP1	CACTGGGAATGAGGACAGCAAAA	GAATCTTCTGGGCGGTAAATCGT
L1-ORF2	TCTATGACAAACCCACAGCCAA	TGTTGAATAGGAGCGGTGAGAG	ref: 37
L1-5'UTR	AGAGAGCAGTGGTTCTCCCA	CAGTCTGCCCGTTCTCAGAT	ref: 38
CTCFL	TTCCGTACGGTCACTCTGCT	TGTGTCGGACGAGTTCTCCA
ERV-Kpol	TCCTTATAATTCCCAAGGACAGGC	TAAGTTGCATCTGAGGAGTGGTAC
HRES1	CGTCTGCGACATCTTGGGA	GGTCCTTCCCCACCGAGA
ERV-W5gag	AGGGCAAATGGAGTGAAGTG	GGACTCTGAGGGCTTCCTGT
ERV-E-RCC8	GACTGGTGGGGACTCATGAAA	CACATCCCATCCCTAGCTTG
CXCL9	AGACCTTAAACAATTTGCCCCAAG	TCAGTTCCTTCACATCTGCTGAA
AIM2	GAGAAGGGTTTCAGAAGCGCT	ATCTCCTGCTTGCCTTCTTGG

## Sheet: D) ERV_subfamilies
(H)ERV	alias	HGNC*	env/gag/pol	chromosome	accession#
HERV-K101		ERV-K24	env/pol	22q11.21	AF164609
HERV-K102		ERVK-7	env/pol	1q22	AF164610
HERV-K103			env/pol	10p12.2	AF164611
HERV-K104			env/pol	5q13.3	AF164612
HERV-K105			env/pol	21cen	JQ790992
HERV-K107		ERVK-10	env/pol	5q33.3	AF164613
HML-2.HOM / K108		ERVK-6	env/pol	7p22.1	AF164614
HML-2 /K109		ERVK-9	env/pol	6q14.1	AF164615
HERV-K111			env/pol	11q23.3	GU476554
HERV-K113		ERVK-22	env/pol	19p13.11	AY037928.1
HERV-K114	ERV-K36		env/pol	11q22	DQ112101
HERV-K115		ERVK-8	env/pol	8p23.1	AY037929.1
HERV-K116	ERV-K50B		env/pol	3q27	DQ112147
ERV-K33			env/pol	10p14	DQ112100
HERV-K41			env/pol	12q14	DQ112140
HERV-K(II)			env/pol	3cen-q13	AB047240
HERV-K(I)			env/pol	3q21-q25	AB047209
ERV-K4			env	1p31	DQ112097
ERV-K5			env/pol	4q32	DQ112093
ERV-K18.1		ERVK-18	env/pol	1q23.3	AF333072.2
ERVK-19	HERV-Kc19 gP23	(ERVK-19)	env/pol	19q12	Y17833.1
ERV-K50A			env/pol	1q22	DQ112146
ERV-K-HML2			env/pol	19q13.12b	JN675082
ERV-K-HML2			env/pol	19p12e	KU054266
ERV-K-HML2			env/pol	19p12d	KU054265
ERV-K-HML2			env/pol	Xq21.33	KU054272
ERV-K-HML2			env/pol	8q24.3c	KU054255
W1	Syncytin-1	ERVW-1	env	7q21.2	AC000064
W2		ERVW-2	(env)	Xq22.3	FN689795
W5		ERVW-5	gag	3q26.32	AF156961
FRD1	Syncytin-2	ERVFRD-1	env	6p24.1	NM_207582
Pb1	(Syncytin-3)		env	14q32.12	DQ247958.1
ERV3-1	ERVR	ERV3-1	env	7q11.21	NM_001007253
E4-1			env	19q12	HUMER41
E4	CT-RCC8	ERVE-4	env	6q15	JQ733905.1
H1	env62	ERVH-8	env	2q24.3	AJ289709
H2	env60	ERVH-9	env	3q26	AJ289710
H3	env59	ERVH-10	env	2q24.1	AJ289711
Rb		ERVPABLB-1	env	3p24.3	AC093488
T		ERVS71-1	env	19p13.11	AC078899
Fc1			env	Xq21.33	AL354685
Fc2		ERVFC1-1	env	7q36.2	AC016222
Fc2			(env)	11p15	AC025016.8
Fc2			(env)	2p11	AC104395.4
Fc2			(env)	7q11	AC073349.11
Fc2			(env)	Yq11	AC007241.3
MER34		ERVMER34-1	env	4q12	336594227
HRES1	HRES-1/ asRAB4/ p25		(gag)	1q42	X16660
F(XA34)		ERVFH21-1	(pol)	7p21.3	U29659.1
Fb1	SUPYN / C21orf105	ERVH48-1	(env)	21q22.3	AP001629
erv9-1		ERV9-1	(pol)	11q13	X57147
* = https://www.genenames.org/
parenthesis= part ORF

## Sheet: E) ERV_L1_chromosomes
	Chr.1	Chr.2	Chr.3	Chr.4	Chr.5	Chr.6	Chr.7	Chr.8	Chr.9	Chr.10	Chr.11	Chr.12	Chr.13	Chr.14	Chr.15	Chr.16	Chr.17	Chr.18	Chr.19	Chr.20	Chr.21	Chr.22	Chr X	Chr Y	total
LINE1_ORF2 (100 %)	39	59	38	53	49	36	23	26	16	17	22	20	15	14	9	13	7	22	4	5	5	4	51	8	555
LINE1 5' UTR (100 %)	88	123	87	104	110	82	70	74	36	54	54	73	35	40	34	21	11	34	5	21	5	6	100	14	1281
ERV-Kenv (100 %)	2	0	1	0	1	0	2	2	0	0	0	0	0	0	0	2	0	0	0	0	0	1	0	0	11
ERV-Kenv (>94 %)	7	0	9	2	5	1	2	7	0	4	7	7	4	0	0	3	0	0	8	2	4	2	1	0	75
ERV-Kpol (100 %)	2	0	4	0	2	1	2	1	0	0	2	1	0	0	0	0	0	0	1	0	0	1	0	0	17
ERV-Kpol (>94 %)	8	2	8	1	5	1	2	5	0	2	6	3	0	0	0	0	0	0	11	0	2	1	1	0	58
ERV-Henv (100 %)	1	3	3	0	0	1	1	0	0	0	2	0	0	0	1	0	0	1	0	0	0	0	0	0	13
ERV-Henv (>94 %)	3	3	3	1	2	3	3	0	0	1	3	1	0	2	1	2	0	1	2	0	0	0	1	1	33
ERV-Fc2/Fc1env (100 %)	0	1	0	0	0	0	2	0	0	0	1	0	0	0	0	0	0	0	0	0	0	0	1	2	7
ERV-Fc2/Fc1env (>94 %)	0	1	0	0	0	0	2	0	0	0	1	0	0	0	0	0	0	0	0	0	0	0	1	2	7
ERV9-1 (100 %)	0	0	0	0	0	0	0	0	0	0	1	0	0	0	0	0	0	0	0	0	0	0	0	0	1
ERV9-1 (>94 %)	0	0	1	0	0	0	0	1	0	0	1	0	0	0	0	0	0	0	0	0	0	0	0	0	3
ERV-W1/W2/W5 (100 %)	0	0	1	0	0	0	1	0	0	0	0	0	0	0	0	0	0	0	0	0	0	0	1	0	3
ERV-W1/W2/W5 (>94 %)	1	0	1	0	0	1	2	1	0	0	1	0	1	0	0	0	0	0	1	0	1	0	1	0	11
ERV-FRD1 (100 %)	0	0	0	0	0	1	0	0	0	0	0	0	0	0	0	0	0	0	0	0	0	0	0	0	1
ERV-FRD1 (>94 %)	0	0	0	0	0	1	1	0	1	0	0	0	0	0	0	0	0	0	0	0	0	0	0	0	3
ERV-Rb (100 %)	0	0	1	0	0	0	0	0	0	0	0	0	0	0	0	0	0	0	0	0	0	0	0	0	1
ERV-Rb (>94 %)	0	0	1	0	0	0	0	0	0	0	0	0	0	0	0	0	0	0	0	0	0	0	0	0	1
MER34 (100 %)	0	0	0	1	0	0	0	0	0	0	0	0	0	0	0	0	0	0	0	0	0	0	0	0	1
MER34 (>94 %)	0	0	0	1	0	0	0	0	0	0	0	0	0	0	0	0	0	0	0	0	0	0	0	0	1
ERV-E4/E4-1 (100 %)	0	0	0	0	0	1	1	0	0	0	3	1	0	0	0	0	0	0	1	0	0	0	0	0	7
ERV-E4/E4-1 (>94 %)	1	0	0	1	0	1	1	2	0	0	3	1	0	0	0	0	1	0	1	1	0	0	1	0	14
ERV3-1 (100 %)	0	0	0	0	0	0	1	0	0	0	0	0	0	0	0	0	0	0	0	0	0	0	0	0	1
ERV3-1 (>94 %)	0	0	0	0	0	0	1	0	0	0	0	0	0	0	0	0	0	0	0	0	0	0	0	0	1
ERV-Pb1 (100 %)	0	0	0	0	0	0	0	0	0	0	0	0	0	1	0	0	0	0	0	0	0	0	0	0	1
ERV-Pb1 (>94 %)	0	0	1	0	1	0	0	0	0	0	0	0	0	1	0	0	0	1	0	0	0	0	0	0	4
HRES1 (100 %)	1	0	0	0	0	0	0	0	0	0	0	0	0	0	0	0	0	0	0	0	0	0	0	0	1
HRES1 (>94 %)	1	0	0	0	0	0	0	0	0	0	0	0	0	0	0	0	0	0	0	0	0	0	0	0	1
ERV-F(XA34) (100 %)	0	0	0	0	0	0	1	0	0	1	0	0	0	0	0	0	0	0	0	0	0	0	0	0	2
ERV-F(XA34) (>94 %)	0	0	0	0	0	0	1	0	0	1	1	0	0	0	0	0	0	0	0	0	0	0	0	0	3
ERV-T (100 %)	0	0	0	0	0	0	0	0	0	0	0	0	0	0	0	0	0	0	1	0	0	0	0	0	1
ERV-T (>94 %)	0	1	1	0	0	1	1	1	0	0	0	0	0	0	1	0	0	0	1	0	0	0	0	0	7
ERV-Fb1 (100 %)	0	0	0	0	0	0	0	0	0	0	0	0	0	0	0	0	0	0	0	0	1	0	0	0	1
ERV-Fb1 (>94 %)	1	0	0	0	0	0	0	0	0	0	0	0	0	0	0	0	0	0	0	0	1	0	0	0	2
		for ERV primers >= 94 % identities; 0 gap; score: 38.3-44.6 bits

## Sheet: F) L1-5'UTR
Chr. 1 TF	Chr. 1 BR	LENGTH		Chr. 2 TF	Chr. 2 BR	LENGTH		Chr. 3 TF	Chr. 3 BR	LENGTH		Chr. 4 TF	Chr. 4 BR	LENGTH		Chr. 5 TF	Chr. 5 BR	LENGTH		Chr. 6 TF	Chr. 6 BR	LENGTH		Chr. 7 TF	Chr. 7 BR	LENGTH		Chr. 8 TF	Chr. 8 BR	LENGTH		Chr. 9 TF	Chr. 9 BR	LENGTH		Chr. 10 TF	Chr. 10 BR	LENGTH		Chr. 11 TF	Chr. 11 BR	LENGTH		Chr. 12 TF	Chr. 12 BR	LENGTH		Chr. 13 TF	Chr. 13 BR
14387693	14387659	-34		800172	800206	34		3963704	3963738	34		4959273	4959239	-34		1710444	1710478	34		2423156	2423122	-34		7465720	7465754	34		4855029	4855063	34		140278	140331	53		5245982	5246016	34		4175625	4175591	-34		376080	376046	-34		19497415	19497449
25507210	25507244	34		3369875	3369909	34		4917164	4917198	34		12748895	12748929	34		7130652	7130618	-34		4334113	4334079	-34		8303494	8303460	-34		8471487	8471521	34		9931842	9931876	34		6375020	6374986	-34		6185975	6186009	34		2135686	2135652	-34		22575362	22575396
34251370	34251404	34		4643597	4643631	34		6490286	6490252	-34		12904053	12904087	34		7171183	7171217	34		9971410	9971376	-34		8352361	8352395	34		10937780	10937746	-34		12334630	12334664	34		7063413	7063379	-34		7663527	7663493	-34		3397590	3397556	-34		29647091	29647057
34571458	34571424	-34		4734357	4734391	34		6769517	6769483	-34		14481378	14481412	34		7194398	7194432	34		12549815	12549849	34		12497849	12497883	34		1483844	1483878	34		13038512	13038546	34		7137555	7137589	34		7861661	7861695	34		3504581	3504547	-34		31302942	31302976
49006642	49006676	34		9861590	9861624	34		6950556	6950522	-34		14755741	14755775	34		8089593	8089559	-34		19765515	19765549	34		13806895	13806929	34		15581697	15581663	-34		17290388	17290354	-34		9520504	9520538	34		9545717	9545683	-34		13396988	13396954	-34		34485647	34485613
49283136	49283170	34		12527129	12527095	-34		8612141	8612175	34		15174633	15174667	34		8159166	8159200	34		22180237	22180203	-34		14313897	14313931	34		16944595	16944629	34		17540189	17540223	34		10696382	10696348	-34		14633517	14633483	-34		17773747	17773713	-34		36013607	36013573
58131837	58131803	-34		13738640	13738606	-34		18935874	18935840	-34		15842175	15842209	34		13417126	13417160	34		24083472	24083506	34		16217056	16217090	34		23650572	23650538	-34		18178642	18178676	34		18628023	18628057	34		14661945	14661979	34		18785842	18785876	34		37155337	37155303
59587434	59587468	34		14848692	14848726	34		18963187	18963153	-34		16943402	16943436	34		15272030	15272064	34		24817060	24817026	-34		25744460	25744494	34		26396239	26396273	34		18649895	18649861	-34		18993206	18993240	34		14844976	14845010	34		19734196	19734162	-34		37250975	37251009
60640639	60640673	34		15440146	15440180	34		19375978	19375944	-34		17849170	17849204	34		15396753	15396787	34		27943390	27943424	34		29580562	29580596	34		27114243	27114277	34		18711862	18711896	34		19586605	19586571	-34		19135688	19135722	34		21087965	21087931	-34		39006230	39006196
67084275	67084241	-34		16234946	16234912	-34		19498960	19498926	-34		19083284	19083250	-34		15911904	15911870	-34		30085984	30085950	-34		30419859	30419825	-34		36393961	36393927	-34		19541585	19541551	-34		25520753	25520719	-34		22001698	22001732	34		21419835	21419869	34		40735546	40735580
68739489	68739455	-34		16599111	16599077	-34		19855677	19855711	34		21109105	21109071	-34		16336038	16336072	34		30247987	30248021	34		30439871	30439905	34		40432841	40432875	34		20658157	20658123	-34		31111890	31111856	-34		22021374	22021340	-34		22137160	22137194	34		41540245	41540211
68881160	68881126	-34		18017377	18017343	-34		22052878	22052844	-34		21160018	21160052	34		21108040	21108074	34		44759865	44759831	-34		30642190	30642156	-34		43312662	43312628	-34		22354216	22354182	-34		33516230	33516196	-34		25425761	25425795	34		23076006	23075972	-34		47782516	47782550
68924116	68924150	34		19164116	19164082	-34		22802005	22802039	34		23647124	23647090	-34		25083038	25083004	-34		44871263	44871297	34		31506580	31506546	-34		53338284	53338318	34		28117290	28117256	-34		35859298	35859332	34		26965743	26965777	34		29810355	29810389	34		48466173	48466207
69928311	69928277	-34		19306467	19306501	34		23349873	23349907	34		26922991	26923025	34		25119113	25119079	-34		44885255	44885289	34		31620247	31620281	34		57164010	57163976	-34		28348764	28348798	34		37996063	37996097	34		27220330	27220364	34		30588984	30589018	34		49018981	49018947
71514339	71514373	34		21908697	21908663	-34		24094844	24094810	-34		27381072	27381038	-34		25383911	25383877	-34		45063076	45063110	34		32688070	32688036	-34		58915317	58915351	34		32230411	32230377	-34		42531579	42531545	-34		28378035	28378001	-34		31163701	31163735	34		49157900	49157866
71888832	71888866	34		22304979	22305013	34		27821337	27821303	-34		44265030	44265064	34		28799415	28799449	34		46085759	46085725	-34		32708634	32708668	34		61120752	61120718	-34		32729646	32729680	34		42665756	42665790	34		30056586	30056552	-34		33228197	33228231	34		50185683	50185649
74877755	74877789	34		23230236	23230202	-34		28059871	28059905	34		48057339	48057305	-34		29191468	29191434	-34		49387509	49387543	34		33993999	33993965	-34		61273370	61273336	-34		79103232	79103198	-34		43992549	43992515	-34		31321034	31321000	-34		37323260	37323226	-34		51080200	51080166
75376452	75376486	34		30904826	30904860	34		33672082	33672116	34		48923234	48923200	-34		30428860	30428826	-34		51875378	51875412	34		34205617	34205583	-34		61850507	61850473	-34		80747046	80747012	-34		45014549	45014515	-34		32946609	32946575	-34		38800272	38800306	34		52254944	52254978
77004871	77004837	-34		36097634	36097668	34		34418526	34418492	-34		52539098	52539132	34		32824670	32824704	34		51896279	51896313	34		34514085	34514119	34		62801256	62801290	34		83054924	83054890	-34		45362789	45362823	34		36556990	36556956	-34		38968969	38968935	-34		52551508	52551474
79516635	79516601	-34		36117890	36117856	-34		43065399	43065433	34		52817085	52817119	34		34148471	34148505	34		58394419	58394453	34		37617436	37617402	-34		63489689	63489655	-34		90150232	90150266	34		49246240	49246274	34		38192372	38192406	34		41086837	41086803	-34		54572868	54572902
80137929	80137895	-34		40237984	40237950	-34		43945519	43945485	-34		53409502	53409468	-34		35494869	35494903	34		60621870	60621836	-34		43059723	43059757	34		64240723	64240757	34		92087750	92087716	-34		51164035	51164069	34		43351470	43351436	-34		41671684	41671650	-34		60251403	60251369
82136298	82136264	-34		43665853	43665819	-34		46788491	46788457	-34		55842367	55842401	34		41493438	41493404	-34		70010975	70011009	34		49685655	49685621	-34		65121266	65121300	34		92215037	92215071	34		53797722	53797688	-34		48853077	48853043	-34		41673074	41673108	34		72610883	72610917
82250671	82250705	34		45064940	45064906	-34		50978524	50978490	-34		57384454	57384488	34		42735354	42735388	34		71832089	71832055	-34		56843884	56843850	-34		66954473	66954439	-34		94025847	94025813	-34		60693515	60693549	34		49780503	49780469	-34		43907111	43907145	34		73641150	73641184
83264234	83264268	34		45076373	45076407	34		54399697	54399663	-34		57567700	57567666	-34		44041534	44041568	34		72994039	72994005	-34		63060845	63060879	34		68362516	68362550	34		94118919	94118885	-34		62608131	62608097	-34		50818720	50818686	-34		46426434	46426400	-34		74426949	74426983
84234293	84234259	-34		53587651	53587685	34		63136897	63136931	34		58778737	58778771	34		50280847	50280881	34		76959602	76959636	34		63154212	63154178	-34		68743999	68744033	34		95698208	95698242	34		62677718	62677684	-34		54850569	54850603	34		48408677	48408643	-34		74536987	74537021
85749148	85749182	34		55741736	55741702	-34		69480714	69480680	-34		59079473	59079507	34		58254899	58254865	-34		77087851	77087817	-34		63733087	63733121	34		69019633	69019667	34		97586384	97586350	-34		74217509	74217543	34		57999539	57999505	-34		51568014	51567980	-34		76618204	76618170
85830302	85830268	-34		57419336	57419370	34		75708094	75708128	34		61372608	61372574	-34		58384803	58384837	34		77736013	77735979	-34		65480907	65480941	34		69356771	69356737	-34		100691342	100691376	34		74573510	74573476	-34		60436047	60436074	27		51571151	51571118	-33		78518746	78518712
85927697	85927731	34		60084292	60084326	34		85153704	85153738	34		61945315	61945281	-34		60049745	60049711	-34		80497650	80497616	-34		66292237	66292203	-34		71406989	71407023	34		101107528	101107494	-34		80727901	80727867	-34		60532787	60532821	34		54789199	54789233	34		79840291	79840325
86684465	86684431	-34		66632589	66632555	-34		87345869	87345835	-34		62732323	62732289	-34		60575465	60575431	-34		80848369	80848403	34		70197957	70197991	34		72480063	72480097	34		105782435	105782401	-34		82349444	82349410	-34		75749242	75749276	34		55101636	55101602	-34		81069593	81069559
89417967	89417933	-34		67356696	67356730	34		88508474	88508440	-34		63097806	63097772	-34		60861018	60861052	34		81433979	81434013	34		79235173	79235139	-34		74402058	74402024	-34		110417731	110417765	34		83786439	83786405	-34		78683157	78683123	-34		55166968	55166934	-34		93495903	93495869
89752408	89752374	-34		71416857	71416823	-34		90174951	90174917	-34		65057554	65057520	-34		64470274	64470240	-34		82101927	82101961	34		80713735	80713769	34		74599605	74599571	-34		110791726	110791760	34		84280596	84280630	34		82156487	82156521	34		55211054	55211088	34		96331560	96331526
93796035	93796001	-34		73485454	73485420	-34		90334700	90334734	34		65293617	65293583	-34		64477724	64477758	34		82559029	82559063	34		83024721	83024755	34		74867148	74867182	34		112803516	112803482	-34		84778614	84778580	-34		85325387	85325421	34		55344878	55344912	34		97672793	97672759
99405325	99405291	-34		76728381	76728347	-34		90468377	90468343	-34		66783398	66783432	34		65164646	65164680	34		82632868	82632902	34		83994695	83994661	-34		74948031	74947997	-34		113442944	113442910	-34		85126369	85126403	34		89744814	89744848	34		58114663	58114629	-34		106214168	106214202
100682434	100682400	-34		79111071	79111037	-34		97642055	97642089	34		67972796	67972762	-34		67742284	67742250	-34		83334581	83334615	34		84055083	84055049	-34		75278996	75279030	34		119169746	119169780	34		85356135	85356169	34		90095084	90095050	-34		58476912	58476878	-34		107926059	107926025
104664224	104664190	-34		83089437	83089471	34		99738603	99738569	-34		68515189	68515155	-34		67890234	67890268	34		85307667	85307701	34		84063034	84063068	34		77089040	77089074	34		122595522	122595488	-34		85769964	85769998	34		90405452	90405418	-34		59227828	59227794	-34		108515855	108515821
104775631	104775597	-34		83768931	83768965	34		101753408	101753374	-34		71419199	71419165	-34		71609947	71609913	-34		86004427	86004393	-34		84150855	84150889	34		81331233	81331199	-34		133310641	133310675	34		85877247	85877281	34		92027515	92027549	34		60766837	60766803	-34
108167170	108167136	-34		86660622	86660588	-34		103221074	103221108	34		72169277	72169243	-34		74706936	74706970	34		86898334	86898368	34		85335101	85335067	-34		81768839	81768873	34						90011685	90011719	34		94037484	94037518	34		61942068	61942102	34
112160180	112160146	-34		96379600	96379634	34		103561922	103561888	-34		74722940	74722906	-34		75642862	75642896	34		86921795	86921829	34		87238763	87238797	34		83447773	83447807	34						90158832	90158798	-34		95631703	95631669	-34		64292731	64292697	-34
113497828	113497862	34		96441208	96441242	34		109200500	109200534	34		75127435	75127469	34		76037625	76037591	-34		88407126	88407160	34		89902276	89902242	-34		84620973	84620939	-34						91750245	91750279	34		96777173	96777139	-34		66578897	66578931	34
115148440	115148474	34		102571739	102571705	-34		109759907	109759941	34		78106363	78106397	34		77609294	77609328	34		91052522	91052488	-34		91174072	91174106	34		87327183	87327149	-34						98541958	98541992	34		99602713	99602747	34		67849183	67849149	-34
118281510	118281544	34		106131521	106131555	34		110440714	110440748	34		78348608	78348642	34		78457564	78457530	-34		93871136	93871102	-34		91507367	91507401	34		87425698	87425664	-34						98937726	98937760	34		100286371	100286405	34		67900838	67900872	34
118852979	118853013	34		109117138	109117104	-34		110637403	110637369	-34		79705178	79705212	34		78853563	78853529	-34		94203413	94203379	-34		91909062	91909028	-34		91527477	91527443	-34						105382731	105382697	-34		100452487	100452521	34		69778794	69778760	-34
121314805	121314771	-34		112509194	112509160	-34		110889441	110889475	34		79967534	79967568	34		79784297	79784263	-34		97382058	97382024	-34		92189239	92189205	-34		91559285	91559319	34						105780904	105780870	-34		100481097	100481063	-34		69939307	69939341	34
121537614	121537580	-34		114101806	114101772	-34		110916817	110916783	-34		81154385	81154419	34		81616717	81616751	34		98417127	98417161	34		93342593	93342627	34		93406439	93406473	34						107464173	107464207	34		100653123	100653157	34		70013680	70013714	34
143563479	143563445	-34		115381932	115381898	-34		111758108	111758074	-34		84127414	84127448	34		82872241	82872207	-34		100355331	100355365	34		93793032	93792998	-34		95557618	95557584	-34						108315512	108315478	-34		105016921	105016955	34		71118701	71118735	34
144965255	144965289	34		116054321	116054287	-34		112664518	112664484	-34		84299407	84299441	34		83463176	83463142	-34		100586087	100586053	-34		95941305	95941271	-34		96117299	96117333	34						109605551	109605601	50		108261249	108261283	34		72520020	72519986	-34
146722571	146722537	-34		117156656	117156690	34		116360624	116360658	34		85667002	85666968	-34		85639097	85639131	34		101157622	101157588	-34		96852035	96852001	-34		97296228	97296262	34						111584544	111584578	34		109182879	109182845	-34		72639882	72639848	-34
147423847	147423881	34		117526014	117526048	34		118914871	118914905	34		86168701	86168735	34		85662976	85662942	-34		101793714	101793680	-34		97263566	97263532	-34		98260894	98260928	34						111814435	111814469	34		110209603	110209637	34		73152997	73152963	-34
158320041	158320007	-34		117623880	117623914	34		119006843	119006809	-34		87352500	87352466	-34		86511319	86511353	34		102722733	102722767	34		97614286	97614320	34		101671681	101671715	34						115367899	115367865	-34		115967569	115967603	34		73199142	73199108	-34
158953366	158953400	34		117804415	117804449	34		119045759	119045793	34		88920188	88920222	34		90667989	90667955	-34		102758263	102758229	-34		99809828	99809862	34		101678697	101678731	34						115536115	115536081	-34		121824343	121824377	34		73289036	73289002	-34
159574460	159574426	-34		122051599	122051565	-34		121938144	121938110	-34		90681111	90681077	-34		90821795	90821761	-34		104490021	104490055	34		104210359	104210393	34		103608371	103608337	-34						115587133	115587099	-34		125537236	125537270	34		73395437	73395471	34
166248438	166248404	-34		123629344	123629378	34		126801701	126801735	34		91978840	91978874	34		90929011	90928977	-34		107860099	107860065	-34		110712389	110712355	-34		104745226	104745192	-34						117838266	117838232	-34		127782073	127782039	-34		73978494	73978528	34
168354239	168354205	-34		124140404	124140438	34		131332104	131332138	34		93613691	93613657	-34		91762764	91762798	34		109250604	109250570	-34		111248900	111248866	-34		108166883	108166917	34						126677083	126677117	34		132320791	132320825	34		74875501	74875535	34
169279192	169279158	-34		124408499	124408533	34		132137494	132137528	34		93643692	93643658	-34		92198847	92198813	-34		111908375	111908341	-34		113263077	113263043	-34		110952255	110952289	34						129737933	129737899	-34		133641430	133641464	34		76320258	76320292	34
171374180	171374214	34		126183417	126183383	-34		132376615	132376581	-34		93677418	93677452	34		93213772	93213806	34		112704374	112704408	34		113533968	113534002	34		114005671	114005637	-34														77178777	77178743	-34
172986659	172986625	-34		128864369	128864335	-34		132766007	132765973	-34		94841142	94841108	-34		93261665	93261699	34		113531746	113531780	34		113743517	113743551	34		114585725	114585691	-34														79045000	79044966	-34
174238647	174238613	-34		129416755	129416721	-34		132951389	132951355	-34		95176621	95176587	-34		97239778	97239744	-34		114726105	114726071	-34		113781506	113781472	-34		115753791	115753825	34														80080179	80080145	-34
174383169	174383135	-34		129686389	129686355	-34		133005013	133004979	-34		98320536	98320570	34		97519296	97519262	-34		114975756	114975722	-34		115173140	115173106	-34		118549167	118549201	34														80149447	80149413	-34
174595734	174595700	-34		131373914	131373948	34		135030603	135030569	-34		98597816	98597782	-34		97815295	97815261	-34		115009079	115009113	34		116409488	116409522	34		120649546	120649512	-34														80453873	80453839	-34
174848607	174848573	-34		134655927	134655893	-34		135257597	135257563	-34		99770821	99770787	-34		99345122	99345088	-34		115960660	115960694	34		123450565	123450531	-34		121334170	121334136	-34														80462504	80462538	34
175992881	175992915	34		134826074	134826108	34		136484457	136484423	-34		100048905	100048871	-34		101061266	101061232	-34		117102760	117102794	34		123527694	123527660	-34		121418509	121418543	34														84011287	84011253	-34
177564226	177564260	34		137076086	137076052	-34		136969076	136969042	-34		101411049	101411015	-34		102131985	102132019	34		117721925	117721959	34		130578113	130578147	34		123865360	123865326	-34														86764503	86764537	34
180872196	180872162	-34		137314886	137314852	-34		139147687	139147653	-34		110410801	110410767	-34		102190110	102190144	34		120522957	120522997	40		133894808	133894774	-34		125583463	125583497	34														87099031	87099065	34
183658698	183658732	34		139538326	139538292	-34		139591584	139591618	34		110693042	110693008	-34		104079737	104079703	-34		120643000	120642966	-34		136419566	136419532	-34		127312207	127312241	34														87975150	87975116	-34
185892690	185892656	-34		143662181	143662215	34		141762494	141762460	-34		116780412	116780378	-34		104519214	104519248	34		120818557	120818591	34		136780142	136780108	-34		128344271	128344305	34														90537232	90537266	34
187349148	187349114	-34		146406368	146406402	34		155469691	155469725	34		119067416	119067382	-34		105518627	105518593	-34		121163338	121163372	34		137182238	137182272	34		128458374	128458340	-34														95928918	95928884	-34
189330784	189330750	-34		148154311	148154277	-34		155511731	155511697	-34		119074263	119074297	34		106719242	106719208	-34		124712197	124712163	-34		141926066	141926032	-34		128712459	128712425	-34														96316571	96316605	34
190300542	190300576	34		148189371	148189405	34		159090307	159090273	-34		120256132	120256098	-34		109260015	109260049	34		124726323	124726357	34		145418465	145418431	-34		128745241	128745275	34														101146672	101146706	34
193723247	193723213	-34		151704239	151704205	-34		159100748	159100714	-34		122493541	122493575	34		111302860	111302894	34		126674182	126674216	34		146018946	146018912	-34		129157505	129157471	-34														102313138	102313104	-34
196786308	196786274	-34		153013151	153013117	-34		159397700	159397666	-34		131353020	131353054	34		111991467	111991433	-34		130476142	130476176	34		147847976	147847942	-34		134076128	134076094	-34														105776695	105776729	34
197708343	197708377	34		153403307	153403273	-34		163237564	163237598	34		132945036	132945070	34		119690170	119690136	-34		133026100	133026066	-34						135259729	135259763	34														112621823	112621857	34
197802959	197802993	34		153720076	153720110	34		164292163	164292197	34		135083283	135083249	-34		120832055	120832089	34		133147459	133147425	-34						135876491	135876525	34														126304395	126304361	-34
198314812	198314778	-34		155966514	155966548	34		166026480	166026446	-34		136298902	136298868	-34		122382921	122382887	-34		141566734	141566768	34						137040474	137040440	-34														127099985	127099951	-34
206333188	206333154	-34		156255146	156255180	34		167275894	167275928	34		140413972	140414006	34		122514987	122514953	-34		141917485	141917519	34						137563965	137563931	-34
209919177	209919143	-34		156775930	156775896	-34		168011659	168011693	34		141378405	141378439	34		123241988	123241954	-34		147800448	147800414	-34
213808284	213808250	-34		157369164	157369198	34		168769793	168769827	34		142253970	142254004	34		123934237	123934271	34		153979550	153979584	34
216486269	216486303	34		157566981	157567015	34		171625493	171625527	34		143100888	143100922	34		125364388	125364354	-34		156034763	156034797	34
217695872	217695838	-34		158278766	158278800	34		174265059	174265025	-34		144810287	144810321	34		126895691	126895657	-34		156361880	156361914	34
218014607	218014573	-34		158351841	158351875	34		176827667	176827701	34		145369969	145370003	34		127544384	127544350	-34		160685103	160685069	-34
219839960	219839994	34		160762428	160762394	-34		177394152	177394118	-34		148323258	148323224	-34		127739309	127739275	-34		162843977	162843943	-34
228707423	228707457	34		164261743	164261777	34		178860577	178860611	34		156367900	156367934	34		128299212	128299178	-34		164787337	164787303	-34
237024850	237024816	-34		165486560	165486594	34		180449102	180449136	34		158089623	158089589	-34		132514593	132514627	34		165368716	165368750	34
237075891	237075925	34		166708110	166708076	-34		182426719	182426753	34		159804999	159805033	34		133583912	133583946	34
239628881	239628847	-34		166854332	166854366	34		187890829	187890863	34		163212320	163212286	-34		137050020	137049986	-34
242050941	242050907	-34		166989080	166989114	34		190964896	190964862	-34		163632862	163632896	34		137969226	137969260	34
245817162	245817196	34		167087322	167087288	-34		192744597	192744563	-34		164101378	164101412	34		140515554	140515588	34
247687801	247687835	34		167558947	167558981	34		195088300	195088334	34		164242243	164242277	34		146610112	146610146	34
247893700	247893666	-34		167835672	167835706	34						166266029	166266063	34		147721228	147721194	-34
				172192775	172192741	-34						166463944	166463978	34		148610292	148610326	34
				172315895	172315929	34						166570604	166570638	34		152077466	152077500	34
				173532672	173532638	-34						167055941	167055975	34		152207929	152207963	34
				173704762	173704728	-34						167858515	167858549	34		152345405	152345371	-34
				175487350	175487316	-34						168442642	168442676	34		152741565	152741599	34
				175593922	175593888	-34						169520886	169520852	-34		152768049	152768015	-34
				175704235	175704201	-34						170432008	170432042	34		152891826	152891792	-34
				175760224	175760258	34						170788366	170788332	-34		153076367	153076333	-34
				176797047	176797081	34						171903759	171903793	34		153723883	153723917	34
				177786026	177786060	34						174779086	174779120	34		160714994	160714960	-34
				179066677	179066643	-34						175020368	175020402	34		160874150	160874184	34
				182030592	182030558	-34						176692742	176692776	34		161071977	161072011	34
				182213032	182213066	34						182362224	182362190	-34		161611436	161611402	-34
				191762477	191762511	34						184208851	184208885	34		166972171	166972137	-34
				192273809	192273775	-34						187862271	187862237	-34		170245152	170245118	-34
				193171334	193171368	34						189137706	189137740	34		171063667	171063633	-34
				195072896	195072862	-34										171089338	171089304	-34
				195378598	195378564	-34										173408181	173408147	-34
				196906216	196906250	34										174019765	174019731	-34
				201595668	201595634	-34										175398398	175398432	34
				209163644	209163678	34										176281935	176281901	-34
				209751561	209751527	-34										177772874	177772908	34
				214684401	214684435	34
				219932447	219932481	34
				221985190	221985224	34
				222154986	222154952	-34
				228425376	228425342	-34
				228568888	228568922	34
				228756323	228756357	34
				230341871	230341837	-34
				232154582	232154548	-34
				232355868	232355902	34
				234889017	234889051	34
				236389041	236389007	-34
				240545124	240545158	34
[truncated: 34 more columns]

## Sheet: G) L1-ORF2
Chr. 1 TF	Chr. 1 BR	LENGTH		Chr. 2 TF	Chr. 2 BR	LENGTH		Chr. 3 TF	Chr. 3 BR	LENGTH		Chr. 4 TF	Chr. 4 BR	LENGTH		Chr. 5 TF	Chr. 5 BR	LENGTH		Chr. 6 TF	Chr. 6 BR	LENGTH		Chr. 7 TF	Chr. 7 BR	LENGTH		Chr. 8 TF	Chr. 8 BR	LENGTH		Chr. 9 TF	Chr. 9 BR	LENGTH		Chr. 10 TF	Chr. 10 BR	LENGTH		Chr. 11 TF	Chr. 11 BR	LENGTH		Chr. 12 TF	Chr. 12 BR	LENGTH		Chr. 13 TF	Chr. 13 BR
48154009	48154098	89		803423	803512	89		4026810	4026899	89		14758996	14759085	89		1969305	1969394	89		2419899	2419810	-89		10168376	10168287	-89		1611407	1611496	89		5242384	5242473	89		6371763	6371674	-89		7325737	7325648	-89		3501324	3501235	-89		31306197	31306286
56367134	56367223	89		4737612	4737701	89		4920419	4920508	89		15845430	15845519	89		4619307	4619396	89		18912751	18912662	-89		19460109	19460020	-89		5191019	5191108	89		7668311	7668400	89		11733563	11733474	-89		23300291	23300202	-89		13393731	13393642	-89		31344428	31344517
58375305	58375216	-89		5197763	5197852	89		18932616	18932521	-95		16946966	16947055	89		6969525	6969614	89		19768770	19768859	89		24003550	24003461	-89		9737527	9737438	-89		12559460	12559549	89		15917859	15917770	-89		24331833	24331922	89		13710246	13710335	89		34482390	34482301
67081019	67080930	-89		10998232	10998143	-89		22054139	22054228	89		19080027	19079938	-89		7605936	7605847	-89		23234855	23234766	-89		30443126	30443215	89		25732468	25732379	-89		22350959	22350870	-89		38264999	38265088	89		31317781	31317692	-89		25540593	25540682	89		36010350	36010261
68736232	68736143	-89		16595854	16595765	-89		34655716	34655805	89		19336781	19336692	-89		12454773	12454862	89		39458389	39458478	89		32352722	32352633	-89		26399435	26399524	89		28114036	28113947	-89		39512013	39512102	89		36553733	36553644	-89		28005144	28005055	-89		48469429	48469518
71517594	71517683	89		23226979	23226890	-89		43068650	43068739	89		19950988	19951077	89		13420381	13420470	89		51878631	51878720	89		46823510	46823599	89		27117497	27117586	89		40877786	40877875	89		39606810	39606721	-89		48849820	48849731	-89		38803525	38803614	89		53095814	53095725
71892087	71892176	89		34573708	34573619	-89		46785234	46785145	-89		21163273	21163362	89		15908643	15908554	-89		60861472	60861561	89		49682398	49682309	-89		32819347	32819436	89		90153487	90153576	89		58655808	58655719	-89		60536042	60536131	89		43584083	43583994	-89		59985340	59985429
78245674	78245585	-89		36114634	36114545	-89		53367421	53367332	-89		27377816	27377727	-89		20646625	20646714	89		69519022	69519111	89		56588677	56588766	89		40436096	40436185	89		92902053	92901964	-89		78092332	78092421	89		78679900	78679811	-89		51564757	51564668	-89		60713634	60713723
80941361	80941272	-89		41553512	41553601	89		54396440	54396351	-89		37103278	37103189	-89		24371985	24372074	89		70014230	70014319	89		61310087	61309998	-89		47320965	47321050	85		95701460	95701549	89		85359390	85359479	89		82159743	82159832	89		54792454	54792543	89		60743879	60743790
82584064	82584153	89		42993357	42993446	89		63737193	63737282	89		43287690	43287779	89		28844530	28844619	89		72574019	72574108	89		61656309	61656220	-89		58918572	58918661	89		100983412	100983323	-89		93931681	93931770	89		85328642	85328731	89		55098383	55098294	-89		66741359	66741448
83341155	83341066	-89		43662596	43662507	-89		79130806	79130717	-89		48054082	48053993	-89		29486910	29486821	-89		80920521	80920610	89		62085133	62085044	-89		72877684	72877595	-89		101101272	101101183	-89		99771476	99771565	89		87051183	87051272	89		58229065	58228976	-89		66776146	66776235
84054504	84054415	-89		53399601	53399512	-89		83806112	83806023	-89		52542353	52542442	89		37457950	37457861	-89		82473509	82473598	89		63150955	63150866	-89		74596353	74596264	-89		110794981	110795070	89		105379474	105379385	-89		87165164	87165075	-89		61945323	61945412	89		74430210	74430299
85752402	85752491	89		57559433	57559522	89		88873715	88873804	89		52820340	52820429	89		39791534	39791623	89		84612319	84612408	89		70201211	70201300	89		75446298	75446387	89		112800255	112800166	-89		105777648	105777559	-89		87342157	87342068	-89		69775537	69775448	-89		91974136	91974225
85930952	85931041	89		59557017	59557106	89		89462953	89462864	-89		55623035	55623124	89		41490059	41489970	-89		86001170	86001081	-89		96848778	96848689	-89		91524219	91524130	-89		120059120	120059209	89		106846708	106846619	-89		90402195	90402106	-89		80146182	80146093	-89		92687689	92687600
86681208	86681119	-89		60087546	60087635	89		90171695	90171606	-89		59082729	59082818	89		44152890	44152801	-89		86647790	86647879	89		97617541	97617630	89		91562540	91562629	89		132527372	132527461	89		108312258	108312169	-89		93140525	93140614	89		80246287	80246198	-89		108512599	108512510
89749154	89749065	-89		60145075	60145164	89		90337955	90338044	89		62606159	62606248	89		45662323	45662412	89		86652138	86652049	-89		99813084	99813173	89		93409690	93409779	89		138186052	138185963	-89		109814553	109814464	-89		93424859	93424948	89		87749860	87749949	89
97320100	97320189	89		71413602	71413513	-89		95892704	95892615	-89		64842593	64842682	89		54183274	54183185	-89		86877395	86877484	89		109096154	109096065	-89		99693563	99693652	89						117835012	117834923	-89		95440098	95440187	89		96319817	96319906	89
99389738	99389814	76		86657365	86657276	-89		103224327	103224416	89		70332159	70332248	89		54198163	54198252	89		94200154	94200065	-89		110709132	110709043	-89		104741976	104741887	-89										96934867	96934956	89		101511053	101510964	-89
104845961	104845872	-89		87698842	87698753	-89		103235191	103235280	89		74719683	74719594	-89		57473715	57473626	-89		95982027	95981938	-89		117527381	117527470	89		113302778	113302867	89										99605964	99606053	89		112625074	112625163	89
108578424	108578335	-89		88730593	88730682	89		103558665	103558576	-89		78351863	78351952	89		60720577	60720666	89		104493276	104493365	89		126603253	126603342	89		125586718	125586807	89										109880499	109880410	-89		126301138	126301049	-89
109744902	109744813	-89		100153790	100153701	-89		106979329	106979418	89		79708433	79708522	89		62821226	62821315	89		105248376	105248465	89		141064142	141064053	-89		128455117	128455028	-89										121823414	121823325	-89
118856234	118856323	89		102568482	102568393	-89		107887085	107886996	-89		79941600	79941689	89		64711162	64711073	-89		110157680	110157591	-89		141922809	141922720	-89		128893615	128893526	-89										125540492	125540581	89
146719314	146719225	-89		106134777	106134866	89		110119780	110119691	-89		79970785	79970874	89		65167901	65167990	89		112534419	112534330	-89		146909671	146909760	89		129154250	129154161	-89
172983401	172983312	-89		109113759	109113670	-89		116363879	116363968	89		85891484	85891395	-89		75646117	75646206	89		114916760	114916671	-89						134072871	134072782	-89
174592477	174592388	-89		112505940	112505851	-89		118918125	118918214	89		87349243	87349154	-89		81619971	81620060	89		117106015	117106104	89						135879742	135879831	89
174845350	174845261	-89		117749987	117750076	89		130631917	130632006	89		87562993	87563082	89		82371376	82371287	-89		121166577	121166666	89						136440201	136440112	-89
180685110	180685021	-89		124595262	124595173	-89		131408842	131408931	89		90677854	90677765	-89		86514572	86514661	89		125319928	125320017	89
180701341	180701252	-89		129413181	129413092	-89		132809216	132809127	-89		91982095	91982184	89		97516039	97515950	-89		129002268	129002357	89
180868939	180868850	-89		129684555	129684466	-89		136481204	136481115	-89		93610438	93610349	-89		99690911	99691000	89		133022843	133022754	-89
187345892	187345803	-89		133300646	133300735	89		136965820	136965731	-89		93640435	93640346	-89		102135240	102135329	89		133651080	133651169	89
190732436	190732347	-89		134211316	134211227	-89		146734877	146734788	-89		102207054	102206965	-89		102193365	102193454	89		151933579	151933490	-89
192504466	192504555	89		139880286	139880375	89		155508479	155508390	-89		102954096	102954007	-89		104522469	104522558	89		156038017	156038106	89
193719990	193719901	-89		143864839	143864928	89		157883356	157883445	89		104689011	104688922	-89		111306115	111306204	89		156327106	156327017	-89
195927118	195927029	-89		148192626	148192715	89		158023560	158023649	89		106573169	106573080	-89		119686914	119686825	-89		156365128	156365217	89
196221498	196221409	-89		153009894	153009805	-89		158638395	158638484	89		107208796	107208707	-89		119776888	119776799	-89		159549340	159549251	-89
197532795	197532884	89		153723321	153723410	89		183236824	183236735	-89		116205796	116205885	89		132517848	132517937	89		165304339	165304428	89
197711599	197711688	89		157372419	157372508	89		187416006	187416095	89		122654786	122654697	-89		133587151	133587240	89
199024360	199024271	-89		157570231	157570320	89		187426534	187426445	-89		124154042	124153953	-89		145151119	145151208	89
209915920	209915831	-89		158526502	158526591	89						126932139	126932228	89		147960691	147960780	89
				164121142	164121053	-89						127680619	127680708	89		152080721	152080810	89
				165489815	165489904	89						128217661	128217750	89		152342148	152342059	-89
				165532577	165532666	89						129297501	129297412	-89		152888582	152888493	-89
				166992342	166992431	89						130018012	130017923	-89		153073110	153073021	-89
				167155614	167155703	89						135080026	135079937	-89		156064059	156063970	-89
				169252508	169252597	89						136295645	136295556	-89		156070255	156070166	-89
				172319150	172319239	89						138549906	138549995	89		158258324	158258413	89
				173701505	173701416	-89						143104143	143104232	89		166968907	166968818	-89
				175484093	175484004	-89						155283975	155283886	-89		173404924	173404835	-89
				177976957	177977046	89						164555619	164555530	-89		177776129	177776218	89
				184232080	184231991	-89						166759761	166759850	89
				184949422	184949333	-89						169517629	169517540	-89
				196909471	196909560	89						181411014	181410925	-89
				197636864	197636775	-89						189140956	189141045	89
				204769126	204769037	-89
				213569359	213569270	-89
				213676507	213676418	-89
				219815634	219815545	-89
				232151323	232151234	-89
				232178934	232178845	-89
[truncated: 34 more columns]

## Sheet: H) multi COX all phenotypes
Proportional Hazards Fit
Censored By: rfscensor
Effect Summary
Source	LogWorth		PValue
phenotype	2.291	++++++	0.00512
ACT	1.812	+++++	0.01543
pT	1.526	++++	0.02977
R	0.976	++	0.10572
pN	0.736	++	0.18383
L	0.288	+	0.51508
Whole Model
Number of Events	71
Number of Censorings	28
Total Number	99
AICc	BIC
536.971	560.422
Model	-LogLikelihood	ChiSquare	DF	Prob>Chisq
Difference	21.0712	42.1424	10	<.0001
Full	257.235
Reduced	278.307
Parameter Estimates
Term	Estimate	Std Error	Lower 95%	Upper 95%
pT[pT1]	-0.504673	0.383883	-1.35289	0.19878
pT[pT2]	-0.105736	0.394834	-0.969199	0.624728
pN[pN0]	-0.218935	0.167551	-0.556737	0.101561
L[0]	-0.0947811	0.145783	-0.38248	0.190281
R[R+]	0.247511	0.147791	-0.054878	0.528208
ACT[No]	0.42793	0.171226	0.0841725	0.759003
phenotype[INFhi/ERVhi]	-0.348203	0.389259	-1.14634	0.447838
phenotype[INFhi/ERVlow]	0.354173	0.40612	-0.49141	1.17228
phenotype[Triple-I]	-1.61682	0.836617	-3.94297	-0.31312
phenotype[INFlow/ERVhi]	0.834857	0.308877	0.266943	1.5362
Confidence Intervals are profile-likelihood
Baseline Survival at mean
Effect Wald Tests
Source	Nparm	DF	Wald ChiSquare	Prob>ChiSq
pT	2	2	5.67265	0.0586
pN	1	1	1.70741	0.1913
L	1	1	0.422698	0.5156
R	1	1	2.80472	0.094
ACT	1	1	6.24607	0.0124
phenotype	4	4	10.9511	0.0271
Risk Ratios
Risk Ratios for pT
Level1	/Level2	Risk Ratio	Prob>Chisq	Lower 95%	Upper 95%
pT2	pT1	1.49024	0.5865	0.337994	6.59626
pT3	pT1	3.04982	0.0149	1.21485	10.2397
pT3	pT2	2.04653	0.1636	0.765877	7.0987
pT1	pT2	0.671033	0.5865	0.151601	2.95863
pT1	pT3	0.327888	0.0149	0.0976592	0.823146
pT2	pT3	0.488632	0.1636	0.140871	1.30569
Risk Ratios for pN
Level1	/Level2	Risk Ratio	Prob>Chisq	Lower 95%	Upper 95%
pN1	pN0	1.5494	0.1838	0.816179	3.04492
pN0	pN1	0.64541	0.1838	0.328416	1.22522
Risk Ratios for L
Level1	/Level2	Risk Ratio	Prob>Chisq	Lower 95%	Upper 95%
1	0	1.20872	0.5151	0.683477	2.14891
0	1	0.827321	0.5151	0.465353	1.46311
Risk Ratios for R
Level1	/Level2	Risk Ratio	Prob>Chisq	Lower 95%	Upper 95%
R0	R+	0.609558	0.1057	0.3477	1.11601
R+	R0	1.64053	0.1057	0.896053	2.87604
Risk Ratios for ACT
Level1	/Level2	Risk Ratio	Prob>Chisq	Lower 95%	Upper 95%
Yes	No	0.424918	0.0154	0.219149	0.845062
No	Yes	2.3534	0.0154	1.18334	4.56311
Risk Ratios for phenotype
Level1	/Level2	Risk Ratio	Prob>Chisq	Lower 95%	Upper 95%
INFhi/ERV-L1hi	INFhi/ERV-L1low	0.495407	0.2324	0.159022	1.54335
INFhi/ERV-L1hi	Triple-I	3.55592	0.1793	0.423729	29.8411
INFhi/ERV-L1hi	INFlow/ERV-L1hi	0.30634	0.0077	0.119799	0.783345
INFhi/ERV-L1hi	INFlow/ERV-L1low	0.324915	0.0074	0.13297	0.793937
INFhi/ERV-L1low	INFhi/ERV-L1hi	2.01854	0.2324	0.647939	6.28843
INFhi/ERV-L1low	Triple-I	7.17777	0.0383	0.795901	64.7322
INFhi/ERV-L1low	INFlow/ERV-L1hi	0.618361	0.281	0.248174	1.54073
INFhi/ERV-L1low	INFlow/ERV-L1low	0.655855	0.3325	0.269291	1.59733
Triple-I	INFhi/ERV-L1hi	0.281221	0.1793	0.0335108	2.36
Triple-I	INFhi/ERV-L1low	0.139319	0.0383	0.0154483	1.25644
Triple-I	INFlow/ERV-L1hi	0.0861494	0.0022	0.0105741	0.701875
Triple-I	INFlow/ERV-L1low	0.0913731	0.002	0.011579	0.721048
INFlow/ERV-L1hi	INFhi/ERV-L1hi	3.26435	0.0077	1.27658	8.34729
INFlow/ERV-L1hi	INFhi/ERV-L1low	1.61718	0.281	0.649042	4.02943
INFlow/ERV-L1hi	Triple-I	11.6077	0.0022	1.42476	94.5704
INFlow/ERV-L1hi	INFlow/ERV-L1low	1.06064	0.834	0.611528	1.83957
INFlow/ERV-L1low	INFhi/ERV-L1hi	3.07773	0.0074	1.25955	7.5205
INFlow/ERV-L1low	INFhi/ERV-L1low	1.52473	0.3325	0.626045	3.71346
INFlow/ERV-L1low	Triple-I	10.9441	0.002	1.38687	86.363
INFlow/ERV-L1low	INFlow/ERV-L1hi	0.942831	0.834	0.543606	1.63525
Normal approximations used for ratio confidence limits effects: phenotype

## Sheet: I) multi Cox Triple-I others
Proportional Hazards Fit
Censored By: rfscensor
Effect Summary
Source	LogWorth		PValue
Column 11	1.897	+++++	0.01267
pT	1.671	++++	0.02135
R	1.032	+++	0.09298
pN	0.898	++	0.12658
ACT	0.742	++	0.18106
L	0.249	+	0.5641
Whole Model
Number of Events	71
Number of Censorings	28
Total Number	99
AICc	BIC
538.294	555.229
Model	-LogLikelihood	ChiSquare	DF	Prob>Chisq
Difference	16.7751	33.5502	7	<.0001
Full	261.531
Reduced	278.307
Parameter Estimates
Term	Estimate	Std Error	Lower 95%	Upper 95%
pT[pT1]	-0.50493	0.381806	-1.3497	0.194548
pT[pT2]	-0.132314	0.392813	-0.992785	0.593523
pN[pN0]	-0.254229	0.16868	-0.591438	0.0707657
L[0]	-0.0856545	0.149092	-0.382233	0.202995
R[R+]	0.255612	0.146784	-0.044673	0.534562
ACT[No]	0.207948	0.151552	-0.101006	0.496866
Triple-I	-0.969945	0.518281	-2.41928	-0.169166
Confidence Intervals are profile-likelihood
Baseline Survival at mean
Effect Likelihood Ratio Tests
Source	Nparm	DF	L-R ChiSquare	Prob>ChiSq
pT	2	2	7.6938	0.0213
pN	1	1	2.33391	0.1266
L	1	1	0.332656	0.5641
R	1	1	2.82207	0.093
ACT	1	1	1.78894	0.1811
Column 11	1	1	6.21488	0.0127
Effect Wald Tests
Source	Nparm	DF	Wald ChiSquare	Prob>ChiSq
pT	2	2	6.15668	0.046
pN	1	1	2.27157	0.1318
L	1	1	0.33006	0.5656
R	1	1	3.03253	0.0816
ACT	1	1	1.88274	0.17
Column 11	1	1	3.50238	0.0613
Risk Ratios
Risk Ratios for pT
Level1	/Level2	Risk Ratio	Prob>Chisq	Lower 95%	Upper 95%
pT2	pT1	1.45153	0.6095	0.331332	6.37574
pT3	pT1	3.13358	0.0117	1.25601	10.4811
pT3	pT2	2.15881	0.13	0.812865	7.4616
pT1	pT2	0.68893	0.6095	0.156844	3.01812
pT1	pT3	0.319124	0.0117	0.0954099	0.796171
pT2	pT3	0.463217	0.13	0.13402	1.23022
Risk Ratios for pN
Level1	/Level2	Risk Ratio	Prob>Chisq	Lower 95%	Upper 95%
pN1	pN0	1.66273	0.1266	0.868028	3.26375
pN0	pN1	0.601422	0.1266	0.306397	1.15204
Risk Ratios for L
Level1	/Level2	Risk Ratio	Prob>Chisq	Lower 95%	Upper 95%
1	0	1.18686	0.5641	0.666317	2.14785
0	1	0.842561	0.5641	0.465583	1.50079
Risk Ratios for R
Level1	/Level2	Risk Ratio	Prob>Chisq	Lower 95%	Upper 95%
R0	R+	0.599761	0.093	0.343309	1.09346
R+	R0	1.66733	0.093	0.91453	2.91283
Risk Ratios for ACT
Level1	/Level2	Risk Ratio	Prob>Chisq	Lower 95%	Upper 95%
Yes	No	0.659748	0.1811	0.370193	1.22386
No	Yes	1.51573	0.1811	0.817085	2.7013
Risk Ratios for Column 11
Level1	/Level2	Risk Ratio	Prob>Chisq	Lower 95%	Upper 95%
Other Groups	Triple-I	6.95799	0.0127	1.40261	126.288
Triple-I	Other Groups	0.14372	0.0127	0.0079184	0.712959
